# Supplementary material for: Ovarian Real-World International Consortium (ORWIC): A multicentre, real-world analysis of epithelial ovarian cancer treatment and outcomes
Source: Front Oncol. 2023 Jan 27;13:1114435. doi: 10.3389/fonc.2023.1114435 (PMC9911857; doi:10.3389/fonc.2023.1114435)
Supplement: Supplementary file 1 [file Table_1.xlsx]

## Sheet: Change Log
	Change log
	Version	Notes
	v1.5	Variable changes Added ttnt_12, ttnt_23, radio_lot1 and radio_lot2 to patient table Added LoT variable to surgery table and sact table sact_agent in SACT table is now coded numeric with the categories as agreed Jan 2021. Data coding and content changes Fixed inconsistent recommended date encoding, should all now be dd/mm/yyyy. NOTE should all be stored as text/string. Document administrative chan…
	v1.4	Variable changes, Removed brca1 and brca2 Added Germline brca1 and brca2, and somatic brca1 and brca2 Updated surgical table variables to those discussed in call 28/10/20, and surg_outcome to binary residual disease yes/no Updated SACT table variables to those discussed in call 28/10/20 Added surg_outcome_1 and surg_outcome_2 Data coding and content changes Definition of surgery timing updated an…
	v1.2	Variable changes Removed breast_year variable from patient table Breast variables to be describe first breast cancer diagnosed in patients with multiple breast cancers Added variables to patient table; breast_timing, breast_diff, sact_l1, sact_l1_plat, sact_l1_tax, sact_l1_bevac, sact_l1_parp, sact_l1_other, sact_trial, sact_targeted, sact_parp, sact_vegftrap, sact_immcheck Renamed variable: sact…
	v1.1	Initial version released for site comment, 17/6/20

## Sheet: Contents
	Ovarian Multi-Site Project Data Guide		Version		1.5 (1/2/21)
	Data table specifications		Look-ups and reference information
	Detail the variables, coding and validation for the tables required for analysis.		Detailed look up files, data coding principles, and additional information on data handling and analysis
	Patient Table		Morphology ICD-O3 lookup		Case definition
	One row per each unique patient. Containing only patients meeting inclusion & exclusion criteria. 54 variables.		Full detail of ICD-O3 morpology code classifications for the morph variable in the patient table.		Specification of the inclusion and exclusion criteria as defined by valid records for inclusion.
	SACT Table		General data coding principles		Staging conversion lookup
	One row per unique patient-SACT treatment event (i.e. record of SACT agent administration on a particular date). For any patients in the Patient table who are administered at least one SACT. 7 variables.		Including handling of missing/not available data, coding of dates etc.		Tables for conversion of ovarian TNM stage to FIGO, and breast TNM to AJCC
	Surgery Table		Treatment summary variables		Change Log
	One row per unique patient-Surgical Treatment event (i.e. debulking procedure conducted on a particular date). For any patients in the Patient table who receive at least one surgical procedure. 22 variables.		Variables to be created by the analysis script that are needed for the analysis as described in the SAP. These will be generated by the provided analysis script, but their details are provided for reference.		Record of changes between different versions of data guide

## Sheet: Data guide - patient table
Variable group	Table name	Variable subgroup	Variable name	Variable	Type	Derivation rule	Type	Coding	Validation	Notes/Comments	Site availability and variation
administrative	patient	Key	patid	A unique patient ID	derived	Either pulled from EHR data or generated for analysis dataset using appropriate method	alphanumeric		must be unique in this data set, must not be missing
patient and clinical characteristics	patient	Clinical Characteristics	diag_year	Year of diagnosis	collected		date, yyyy See note on coding dates in data coding principles tab		Minimum 2012, maximum 2018
patient and clinical characteristics	patient	Patient characteristics	age	age	collected	In whole years	continuous numeric		In years, minimum 18, maximum 120 Distribution align with those expected of ovarian cancer patients in country (e.g. from previous studies, publications) Patients are to be excluded if not valid
patient and clinical characteristics	patient	Patient characteristics	age_group	age group	derived		coded numeric	1 <45; 2 45-59; 3 60-74; 4 75+	Distribution align with those expected of ovarian cancer patients in country (e.g. from previous studies, publications) Distribution as expected from continuous age
patient and clinical characteristics	patient	Clinical Characteristics	ascites	Ascites present	collected		binary	0 No; 1 Yes	Distribution largely aligns with those expected by local clinical team
patient and clinical characteristics	patient	Clinical Characteristics	deprivation	Area level deprivation score	derived	Country appropriate, area level, discrete group measure of deprivation. For England IMD: From postcodes as per McLennan 2019	coded numeric		Distribution aligns with that expected in country and for site patient population		Measure used specific to site country, EDI for Porto
patient and clinical characteristics	patient	Clinical Characteristics	ecog	ECOG	collected	If recorded as Karnofsky grade, use standard conversion to report as ECOG score. Score recorded nearest to first date of diagnosis. If a range is recorded, take the highest value (worst) score, e.g. for 2-3, use 3. Only if a score is recorded, and not inferred from available patient notes Recording nearest to EOC diagnosis	discrete numeric		minimum 0, maximum 4
patient and clinical characteristics	patient	Clinical Characteristics	grade	grade of primary tumour	collected	Either recorded or to be curated from clinical notes.	coded numeric	1 Well differentiated; 2 Moderately differentiated; 3 Poorly differentiated; 99 Could not be assessed	Distribution largely aligns with those expected by local clinical team		Available Leeds, Yonsei, IPO
patient and clinical characteristics	patient	Clinical Characteristics	morph	morphology of primary tumour	collected	Included ICD-O-3 codes are detailed in tab "Morphology ICD-O-3". Morphology inclusion and classification should be confirmed with site clincian.	coded numeric	1 Low Grade serous; 2 High Grader serous; 3 Serous, grade unknown; 4 Endometrioid; 5 Clear Cell; 6 Mucinous; 7 Carcinosarcoma; 8 Mixed; 9 Small Cell; 10 Other; 11 Undifferentiated	Distribution largely aligns with those expected by local clinical team
patient and clinical characteristics	patient	Clinical Characteristics	pci	PCI	collected	Report total score only	discrete numeric		minimum 0, maximum 39		Not available Leeds/ICO/Frankfurt/Yonsei
patient and clinical characteristics	patient	Primary Tumour	primary_tumour	primary tumour site	derived	4 digit ICD10 code, valid sub-codes C56.1, C56.2, C56.9 C57.0, C57.1, C57.2, C57.3, C57.4, C57.7, C57.8, C57.9; C48.0, C48.1, C48.2, C48.8 either from patient record or appropriately assigned based on available notes	coded numeric	1 C48; 2 C56; 3 C57	Patients are to be excluded if not valid.
patient and clinical characteristics	patient	Primary Tumour	stage	stage	collected	Stage of primary EOC. As per FIGO staging (i.e. AJCC and TNM converted to FIGO equivalent, TNM conversion as per Berek 2018 Obstetrics & Gynaecology, as described in staging conversions tab)	coded numeric	1 I; 2 II; 3 III; 4 IV; 99 not staged/not known	Distribution not unreasonable given that expected in site country
patient and clinical characteristics	patient	Primary Tumour	tumour_size	Maximumal tumour size on surgical field	collected	Tumour size in mm	continuous numeric		minimum 0, maximum x		Not available at Leeds
overall survival	patient	Overall Survival	follow_up	follow up time	derived	Difference in days between date of diagnosis and either date of death, or censoring	discrete numeric		Minimum 365 if patient is alive at end of follow up Patient is to be excluded if not valid
overall survival	patient	Overall Survival	surv_time	survival time (days)	derived	Difference between the date of death or censoring (if vital status==0) in days	discrete numeric		Equal to 1 if date of diagnosis and death or censoring are the same, Minimum 1, maximum difference between date of diagnosis and date of data extraction in days
overall survival	patient	Overall Survival	vital_status	vital status	collected	At date last seen/last known follow up	binary (death event)	0 Alive; 1 Dead	Patient is not valid for inclusion if not available
breast cancer	patient	Breast Tumour	breast	Breast cancer diagnosis	collected	C50 (C50.0-C50.9) or curated from available clinical notes, diagnosed at any time respective to EOC diagnosis	binary	0 No; 1 Yes	Distribution largely aligns with those expected by local clinical team		Not available Frankfurt
breast cancer	patient	Breast Tumour	breast_stage	Breast tumour stage	collected	AJCC stage for breast tumour TNM converted to AJCC following ACS guidelines as described in staging conversions tab	coded numeric	0 TiS; 1 I; 2 II; 3 III; 4 IV	Where a patient has multiple breast cancers, this should be reported for the first cancer diagnosed.
breast cancer	patient	Breast Tumour	breast_timing	Timing of breast cancer diagnosis in relation to timing of EOC diagnosis	derived		discrete numeric	0 First breast cancer diagnosed before first EOC; 1 First breast cancer diagnosed after first EOC	NA if no breast cancer diagnosed (NA if breast not equal to 1) Where a patient has multiple breast cancers, this should be reported for the first cancer diagnosed.
breast cancer	patient	Breast Tumour	breast_diff	Difference in months between diagnosis of EOC tumour and diagnosis of breast tumour	derived		continuous numeric		If breast_timing==0, should not be greater than 0 and should not be less than the difference between the month of breast diagnosis and the month of patient's birth If breast_timing==1, should not be less than 0 and should not be more than the difference between the month of EOC diagnosis and the month the patient either died or was last seen Where a patient has multiple breast cancers, this shoul…
breast cancer	patient	Breast Tumour	her2_hr	HR+/HER2 status	collected	HER2 0-1 : negative HER2 2: borderline (negative), unless FISH also conducted, in which case; HER2 2+ FISH positive: positive HER2 2+ FISH negative: negative HER2 3+ : positive	coded numeric	0 HR-/HER2-; 1 HR+/HER2-; 2 HR-/HER2+; 3 HR+/HER2+	Distribution largely aligns with that expected of ovarian cancer patients in country (e.g. from previous studies or publications)		Not available Frankfurt
surgical procedures	patient	Treatment	hipec	HIPEC	derived	Record of patient ever having HIPEC treatment	binary	0 No; 1 Yes	Distribution largely aligns with those expected by local clinical team		ICO only
surgical procedures	patient	Treatment	first_treat	primary therapy summary (surgery vs surgery + SACT)	derived	No Surgery: patient does not undergo a debulking procedure (should be 0 in debulk_type) Surgery alone: patient has a surgical procedure recorded and no record of SACT within 8 weeks of procedure Surgery and SACT: patient has SACT recorded within 8 weeks of surgical procedure	coded numeric	0 No Surgery; 1 Surgery alone; 2 Surgery + SACT	Distribution largely aligns with those expected by local clinical team Any patient recorded as 0 should also be 0 for debulk_surg
radiotherapy	patient	Treatment	radio_intent	radiotherapy intent	collected	Either recorded intent or based on stage of EOC at diagnosis. Overall summary per patient.	coded numeric	1 curative (adjuvant); 2 palliative	Distribution largely aligns with those expected by local clinical team, aligns with recommended approach for stage etc.		IPO RT date/type data since 2013, dose and frequency tbc
radiotherapy	patient	Treatment	radio_received	Received any radiotherapy	derived	Whether patient ever received radiotherapy treatment for their EOC	binary	0 No; 1 Yes	Distribution largely aligns with those expected by local clinical team
sact	patient	Treatment	sact	SACT prescribed	derived	At least one record of any course of SACT prescribed	binary	0 No; 1 Yes	Distribution largely aligns with those expected by local clinical team
sact	patient	Treatment	sact_l1	Patient received first line SACT	derived	Patient had some form of 1st line therapy	binary	0 No; 1 Yes	Distribution largely aligns with those expected by local clinical team
sact	patient	Treatment	sact_l1_plat	Platinum based therapies in 1st line SACT	derived	Patient commenced at least one dose of platinum based therapies in 1st line SACT	binary	0 No; 1 Yes	Distribution largely aligns with those expected by local clinical team
sact	patient	Treatment	sact_l1_tax	Taxane in 1st line SACT	derived	Patient commenced at least one dose of a taxane in 1st line SACT	binary	0 No; 1 Yes	Distribution largely aligns with those expected by local clinical team
sact	patient	Treatment	sact_l1_bevac	Bevacizumab in 1st line SACT	derived	Patient commenced at least one dose of bevacizumab in 1st line SACT	binary	0 No; 1 Yes	Distribution largely aligns with those expected by local clinical team
sact	patient	Treatment	sact_l1_parp	PARP in 1st line SACT	derived	Patient received at least one tablet/capsule of PARP in 1st line SACT	binary	0 No; 1 Yes	Distribution largely aligns with those expected by local clinical team
sact	patient	Treatment	sact_l1_other	Other therapies in 1st line SACT	derived	Patient commenced at least one dose of any other therapies in 1st line SACT	binary	0 No; 1 Yes	Distribution largely aligns with those expected by local clinical team
sact	patient	Treatment	sact_chemo	Chemotherapy prescribed	derived	At least one record of any course of chemotherapy prescribed for EOC	binary	0 No; 1 Yes	Distribution largely aligns with those expected by local clinical team
sact	patient	Treatment	sact_hormone	Hormone Therapy	derived	At least one record of any course of any hormone therapy prescribed for EOC	binary	0 No; 1 Yes	Distribution largely aligns with those expected by local clinical team
sact	patient	Treatment	sact_targeted	Immunotherapy prescribed	derived	At least one record of any course of Immunotherapy prescribed for EOC	binary	0 No; 1 Yes	Distribution largely aligns with those expected by local clinical team
sact	patient	Treatment	sact_other	Other SACT prescribed	derived	At least one record of any course of other SACT prescribed for EOC not defined elsewhere	binary	0 No; 1 Yes	Distribution largely aligns with those expected by local clinical team
sact	patient	Treatment	sact_parp	Patient ever received PARP inhibitor	derived	At least one record of PARP inhibitor prescribed for EOC	binary	0 No; 1 Yes	Distribution largely aligns with those expected by local clinical team
sact	patient	Treatment	sact_vegftrap	Patient ever received other VEGF targeted therapies	derived	At least one record of other VEGF targeted therapies prescribed for EOC	binary	0 No; 1 Yes	Distribution largely aligns with those expected by local clinical team
sact	patient	Treatment	sact_immcheck	Patient ever received immune checkpoint inhibitors	derived	At least one record of immune checkpoint inhibitors prescribed for EOC	binary	0 No; 1 Yes	Distribution largely aligns with those expected by local clinical team
sact	patient	Treatment	sact_trial	Patient ever received other/experimental therapies	derived	At least one record of any other/experimental therapies prescribed for EOC	binary	0 No; 1 Yes	Distribution largely aligns with those expected by local clinical team
biomarkers	patient	Biomarkers	bard1	BARD1	collected		coded numeric (biomarker)	0 Wildtype; 1 Present; 2 Variants of unknown significance	Distribution largely aligns with that expected of ovarian cancer patients in country (e.g. from previous studies or publications)		In Leeds, Yonsei & IPO data
biomarkers	patient	Biomarkers	g_brca1	Germline BRCA1	collected		coded numeric (biomarker)	0 Wildtype; 1 Present; 2 Variants of unknown significance	Distribution largely aligns with that expected of ovarian cancer patients in country (e.g. from previous studies or publications)		In Leeds, Yonsei & IPO data
biomarkers	patient	Biomarkers	g_brca2	Germline BRCA2	collected		coded numeric (biomarker)	0 Wildtype; 1 Present; 2 Variants of unknown significance	Distribution largely aligns with that expected of ovarian cancer patients in country (e.g. from previous studies or publications)
biomarkers	patient	Biomarkers	s_brca1	Somatic BRCA1	collected		coded numeric (biomarker)	0 Wildtype; 1 Present; 2 Variants of unknown significance	Distribution largely aligns with that expected of ovarian cancer patients in country (e.g. from previous studies or publications)		In Leeds, Yonsei & IPO data
biomarkers	patient	Biomarkers	s_brca2	Somatic BRCA2	collected		coded numeric (biomarker)	0 Wildtype; 1 Present; 2 Variants of unknown significance	Distribution largely aligns with that expected of ovarian cancer patients in country (e.g. from previous studies or publications)
biomarkers	patient	Biomarkers	brip1	BRIP1	collected		coded numeric (biomarker)	0 Wildtype; 1 Present; 2 Variants of unknown significance	Distribution largely aligns with that expected of ovarian cancer patients in country (e.g. from previous studies or publications)
biomarkers	patient	Biomarkers	palb2	PALB2	collected		coded numeric (biomarker)	0 Wildtype; 1 Present; 2 Variants of unknown significance	Distribution largely aligns with that expected of ovarian cancer patients in country (e.g. from previous studies or publications)
biomarkers	patient	Biomarkers	rad50	RAD50	collected		coded numeric (biomarker)	0 Wildtype; 1 Present; 2 Variants of unknown significance	Distribution largely aligns with that expected of ovarian cancer patients in country (e.g. from previous studies or publications)
biomarkers	patient	Biomarkers	rad51c	RAD51C	collected		coded numeric (biomarker)	0 Wildtype; 1 Present; 2 Variants of unknown significance	Distribution largely aligns with that expected of ovarian cancer patients in country (e.g. from previous studies or publications)
biomarkers	patient	Biomarkers	rad51d	RAD51D	collected		coded numeric (biomarker)	0 Wildtype; 1 Present; 2 Variants of unknown significance	Distribution largely aligns with that expected of ovarian cancer patients in country (e.g. from previous studies or publications)
sact	patient	Treatment	ttnt_12	TTNT diagnosis to LoT2	derived	Difference in days between the date of diagnosis and the date of the first unique treatment commenced after the first clinically significant progression event.	discrete numeric		Not less than 0, and should not exceed the patients' total survival time.	The script SACT TTNT flag can be used to prioritise patients for manual review.
sact	patient	Treatment	ttnt_23	TTNT LoT2 to LoT3	derived	Difference in days between the start of LoT2 and the start of LoT3	discrete numeric		Not less than 0, and should not exceed the patients' total survival time.	The script SACT TTNT flag can be used to prioritise patients for manual review.
radiotherapy	patient	Treatment	radio_lot1	Radiotherapy treatment during LoT1	collected	Whether patient commenced any radiotherapy for their EOC during 1st line therapy	binary	0 No; 1 Yes	Largely aligns with clinical expectations at the site
radiotherapy	patient	Treatment	radio_lot2	Radiotherapy treatment during LoT2	collected	Whether patient commenced any radiotherapy for their EOC during 2nd line therapy	binary	0 No; 1 Yes	Largely aligns with clinical expectations at the site

## Sheet: Data guide - Surgery table
Table name	variable group	variable name	variable	Type	Derivation rule	Type	Coding	Validation	Notes/Comments	Site availability & variation
Surgery	Administrative	eventid	A unique ID for the treatment-patient event	derived	Either pulled from EHR data or generated for analysis dataset using appropriate method	alphanumeric		Must be unique in this table, must not be missing
Surgery	Administrative	patid	A unique patient ID	derived	Either pulled from EHR data or generated for analysis dataset using appropriate method	alphanumeric		Must not be missing, must match a patient ID in the patient table
Surgery	Treatment event	treat_date	Date of treatment event	derived		date ,dd/mm/yyyy See note on coding dates in coding principles tab		Must be greater than date of diagnosis and less than or equal to date of death or censoring
Surgery	Treatment summary	indication	Indication of operation	derived		coded numeric	1 Elective; 2 Emergency	Distribution largely aligns with those expected by local clinical team
Surgery	Treatment summary	aim_surg	Aim of operation	derived		coded numeric	1 biopsy only; 2 definitive staging/debulking; 3 system control/exploratory; 4 other	Distribution largely aligns with those expected by local clinical team
Surgery	Treatment summary	surg_timing	Timing of operation in relation to chemotherapy	derived	Primary debulking: operation carried out before starting chemotherapy; Interval debulking: operation carried out after 4 or fewer cycles of chemotherapy; Delayed debulking: operation carried out after 5 or more cycles of chemotherapy, with post-operative chemotherapy within 1 year following the operation	coded numeric	1 Primary debulking; 2 Interval debulking; 3 Delayed debulking
Surgery	Treatment summary	method_surg	Surgical approach	collected		coded numeric	1 Laparotomy; 2 Laparoscopy	Distribution largely aligns with those expected by local clinical team
Surgery	Procedures	proc_hyst	Hysterectomy procedure conducted in this event	collected		coded numeric	1 total hysterectomy; 2 partial hysterectomy	Distribution largely aligns with those expected by local clinical team
Surgery	Procedures	proc_so	Sapingo-oophorectomy procedure conducted in this event	collected		coded numeric	1 bilateral salpingo-oophorectomy; 2 unilateral salpingo-oophorectomy; 3 previous	Distribution largely aligns with those expected by local clinical team
Surgery	Procedures	proc_omen	Omentectomy conducted as part of surgery	collected		binary	0 No; 1 Yes	Distribution largely aligns with those expected by local clinical team
Surgery	Procedures	peri_biopsy	Perintoneal biopsies were taken as part of operation	collected		binary	0 No; 1 Yes	Distribution largely aligns with those expected by local clinical team
Surgery	Procedures	peri_wash	Perintoneal washing/cytology carried out taken as part of operation	collected		binary	0 No; 1 Yes	Distribution largely aligns with those expected by local clinical team
Surgery	Outcomes	pelvic_ln	Pelvic lymph nodes removed	collected		binary	0 No; 1 Yes	Distribution largely aligns with those expected by local clinical team
Surgery	Outcomes	parao_ln				binary	0 No; 1 Yes	Distribution largely aligns with those expected by local clinical team
Surgery	Outcomes	surg_outcome	Outcome of debulking surgery in this event (alternate aggregated version)	collected	complete resection (no residual), residual disease (any remaining disease)	coded numeric	0 complete resection; 1 residual disease	Distribution largely aligns with those expected by local clinical team
Surgery	Outcomes	surg_outcome_1	Outcome of debulking surgery in this event (alternate aggregated version)	collected	complete resection (no residual), optimal (largest diameter residual disease ≤1cm) or suboptimal (largest diameter residual disease >1cm)	coded numeric	0 complete resection; 1 optimal; 2 sub-optimal;	Distribution largely aligns with those expected by local clinical team
Surgery	Outcomes	surg_outcome_2	Outcome of debulking surgery in this event (alternate aggregated version)	collected	If no residual/ >0.5cm : R0, complete resection If largest diameter residual ≤0.5cm : optimal If largest diameter residual >0.5cm ≤1cm : 2 If largest diameter residual >1cm ≤2cm : 3 If largest diameter residual >2cm : suboptimal	coded numeric	0 complete resection; 1 optimal; 2 partially optimal; 3 sub-optimal; 4 very sub-optimal	Distribution largely aligns with those expected by local clinical team
Surgery	Procedures	splen	Splenectomy conducted	collected		binary	0 No; 1 Yes	Distribution largely aligns with those expected by local clinical team
Surgery	Procedures	liver	Liver resected	collected		binary	0 No; 1 Yes	Distribution largely aligns with those expected by local clinical team
Surgery	Procedures	stoma	Stoma formed during operation	collected		binary	0 No; 1 Yes	Distribution largely aligns with those expected by local clinical team
Surgery	Procedures	other_surg	Other substantial procedures conducted during operation	collected		binary	0 No; 1 Yes	Distribution largely aligns with those expected by local clinical team
Surgery	Treatment summary	LoT	Line of therapy to which surgical procedure belongs	Derived		discrete numeric		Distribution largely aligns with those expected by local clinical team

## Sheet: Data guide -  SACT table
Table Name	Variable Group	variable name	variable	Type	Derivation rule	Type	Coding	Validation	Notes/Comments	Site availability & variation
sact	administrative	eventid	A unique ID for the regimen-patient event	derived	Either pulled from EHR data or generated for analysis dataset using appropriate method	alphanumeric		Must be unique in this table, must not be missing	Not listed in the SAP as these are not for analysis, but to derive the variables for analysis below.
sact	administrative	patid	A unique patient ID	derived	Either pulled from EHR data or generated for analysis dataset using appropriate method	alphanumeric		Must not be missing, must match a patient ID in the patient table	Not listed in the SAP as these are not for analysis, but to derive the variables for analysis below.
sact	timing	start_date	Start date of regimen	collected		date, dd/mm/yyyy See note on coding dates in coding principles tab		Must be greater than date of diagnosis and less than or equal to date of death or censoring	Not listed in the SAP as these are not for analysis, but to derive the variables for analysis below.
sact	timing	end_date	End date of regimen	collected		date, dd/mm/yyyy See note on coding dates in coding principles tab		Must be greater than date of diagnosis and less than or equal to date of death or censoring	Not listed in the SAP as these are not for analysis, but to derive the variables for analysis below.
sact	therapy	sact_agent	Agent/drug administered during a treatment event	collected		coded numeric	1 Bevacizumab 2 Platinum (carboplatin & cisplatin) 3 Other platinum 4 Taxanes 5 PARP inhibitor 6 Liposomal doxorubicin 7 Other chemotherapy 8 Hormone therapy (including LHRH ant(agonists)) 9 Targeted, novel and immunotherapies	Valid agent for EOC therapy.
sact	therapy	sact_cycles	Number of cycles in current regimen	collected		discrete numeric		Not less than 1 and not more than 25, should be an integer
sact	therapy	sact_lot	Line of therapy for current regimen	derived	1st line therapy - after diagnosis and before 1st clinically significant progression 2nd line therapy - line after first clinically significant progression	discrete numeric	1 - 1st line therapy 2 - 2nd line therapy

## Sheet: Morphology ICD-O-3 lookup
Note: The following list is not exhaustive, and both inclusion and classification of morphologies should be discussed with site clinical staff.
ICD-O-3 Morphologies to be included				Conversion to EOC morphology grouping
EOC Histology Group	ICD-O-3	Description		EOC Histology group	Grade	OEN CDM Morphology	OEN CDM coding
Serous	8020/3	Carcinoma, undifferentiated, NOS		Serous	Grade 1	Low grade serous	1
Serous	8021/3	Carcinoma, anaplastic, NOS			Grade 2, 3	High grade serous	2
Serous	8022/3	Pleomorphic carcinoma			Grade not known	Serous, unknown grade	3
Serous	8050/3	Papillary carcinoma, NOS		Endometrioid	Grade 1, 2, 3 or unknown	Endometrioid	4
Serous	8120/3	Transitional cell carcinoma, NOS N		Clear Cell		Clear Cell	5
Serous	8130/3	Papillary transitional cell carcinoma		Mucinous		Mucinous	6
Serous	8260/3	Papillary adenocarcinoma, NOS		Carcinosarcoma		Carcinosarcoma	7
Serous	8441/3	Serous cystadenocarcinoma, NOS		Mixed		Mixed	8
Serous	8442/3	Proliferating serous carcinoma, malignant		Small Cell		Small Cell	9
Serous	8450/3	Papillary cystadenocarcinoma, NOS		Malignant Brenner		Other	10
Serous	8460/3	Papillary serous cystadenocarcinoma		Squamous
Serous	8461/3	Serous surface papillary carcinoma		Carcinoma, NOS
Serous	8462/3	Papillary serous cystadenocarcinoma		Not specified
Serous	8463/3	Serous surface papillary carcinoma		Any	4 (undifferentiated)	Undifferentiated	11
Serous	9014/3	Serous adenocarcinofibroma
Endometrioid	8380/3	Endometrioid adenocarcinoma, NOS
Endometrioid	8381/3	Endometrioid adenofibroma, malignant
Endometrioid	8382/3	Endometrioid adenocarcinoma, secretory variant
Endometrioid	8383/3	Endometrioid adenocarcinoma, ciliated cell variant
Endometrioid	8482/3	Mucinous adenocarcinoma, endocervical type ?
Endometrioid	8560/3	Adenosquamous carcinoma
Endometrioid	8570/3	Adenocarcinoma with squamous metaplasia
Endometrioid	8933/3	Adenosarcoma
Mucinous	8470/3	Mucinous cystadenocarcinoma, NOS
Mucinous	8471/3	Papillary mucinous cystadenocarcinoma
Mucinous	8472/3	Mucinous cystadenocarcinoma
Mucinous	8480/3	Mucinous adenocarcinoma
Mucinous	8481/3	Mucin-producing adenocarcinoma
Mucinous	9015/3	Mucinous adenocarcinofibroma
Clear cell	8005/3	Malignant tumour, clear cell type
Clear cell	8290/3	Oxyphilic adenocarcinoma
Clear cell	8310/3	Clear cell adenocarcinoma, NOS
Clear cell	8313/3	Clear cell adenocarcinofibroma
Clear cell	8443/3	Clear cell cystadenocarcinoma
Clear cell	8444/3	Clear cell cystic tumor, malignant
Carcinosarcoma	8575/3	Metaplastic carcinoma, NOS
Carcinosarcoma	8950/3	Mullerian mixed tumor
Carcinosarcoma	8980/3	Carcinosarcoma, NOS
Malignant Brenner	9000/3	Brenner tumor, malignant
Squamous	8070/3	Squamous cell carcinoma
Squamous	8084/3	Squamous cell carcinoma, clear cell type
Carcinoma, NOS	8010/3	Carcinoma, NOS
Carcinoma, NOS	8046/3	Non-small cell carcinoma
Carcinoma, NOS	8140/3	Adenocarcinoma, NOS
Carcinoma, NOS	8230/3	Solid carcinoma, NOS
Carcinoma, NOS	8440/3	Cystadenocarcinoma, NOS
Carcinoma, NOS	8010/6	Carcinoma, metastatic, NOS
Carcinoma, NOS	8140/6	Adenocarcinoma, metastatic, NOS
Mixed	8255/3	Adenocarcinoma with mixed subtypes
Mixed	8323/3	Mixed adenocarcinoma
Not specified	8000/3	Neoplasm, malignant
Not specified	8000/6	Neoplasm, metastatic
Not specified	8001/3	Tumor cells, malignant
Not specified	8010/9	Carcinomatosis
Small cell	8041/3	Small cell carcinoma, NOS
Small cell	8042/3	Oat cell carcinoma (C34._)
Small cell	8043/3	Small cell carcinoma, fusiform cell
Small cell	8044/3	Small cell carcinoma, intermediate cell
Small cell	8045/3	Combined small cell carcinoma

## Sheet: Data coding principles
	Universal codes across all coded variables
	Code	Value
	NA, ., "."	Not available		Missing value codes differ between statistical softare. These should be NA for R analysis.
	99	Not known
	Coded numeric variables
	In general, coded numeric or binary variables should have less severe disease as the lower values, e.g. staging I-IV, mets absent/present.
	0 should be used for levels that are a KNOWN absence, e.g. no imaging performed
	Continuous numeric variables
	Should be provided to the maximum available precision, do not round data from the recording in the EHR.
	Date variables
	Do not encode dates in any form as a date value, as this will differ depending on the software used to generate the analysis data.
	At read in, years should be recorded as a numeric variable of 4 digit integers.
	Any other dates should be recorded as strings in the format dd/mm/yyyy

## Sheet: Treatment summary variables
Table	Variable group	Variable name	Variable	Type	Derivation rule	Type	Coding	Validation	Notes/Comments
SACT	sact group	lot	Line of therapy treatment event associated with	derived	Algorithms specified separately	discrete numeric		Minimum 1, maximum 30 Should be NA if patients never receive SACT	To be derived using centrally provided script. The same for all events in the same LoT.
LoT	sact timing	lot_duration	Duration of time LoT administered over	derived	Difference in days between the first administration of therapy in the given LoT, and the final administration of therapy in the given LoT plus the cycle duration.	discrete numeric		Minimum 1, maximum length of patient follow up Should be NA if patients never receive SACT	To be derived using centrally provided script. The same for all events in the same LoT.
LoT	sact timing	lot_cycles	Total number of cycles of SACT administered in given LoT	derived		discrete numeric		Minimum 1, maximum 25 Should be NA if patients never receive SACT	To be derived using centrally provided script. The same for all events in the same LoT.
LoT	sact timing	lot_ttnt	Time to next treatment after the end of the given LoT	derived	Difference (in days) between the date of day 1 of the final therapy in a TP and day 1 of the first therapy in the next TP, ignoring any maintenance therapies	discrete numeric		Minimum 1, maximum difference in days between date of administration and end of follow up Should be NA if patients never receive SACT	To be derived using centrally provided script. The same for all events in the same LoT.
LoT	sact summary	total_lot	Total number of LoT patient received	derived		discrete numeric		Minimum 1, maximum 30 Should be NA if patients never receive SACT	To be derived using centrally provided script. Will be the same for each record for a given patientid

## Sheet: Case definition
	Case definition
	Criteria	Rule
	Primary EOC diagnosis (excluding primary peritoneal carcinoma and all fallopian tube cancers)	Diagnoses to align with the following ICD-10 codes C56.1, C56.2, C56.9 C57.0, C57.1, C57.2, C57.3, C57.4, C57.7, C57.8, C57.9; C48.0, C48.1, C48.2, C48.8
	Diagnosis of EOC between 2012 and 2018	Date of diagnosis should be no earlier than the 1st January 2012, and no later than 31st December 2018
	Inclusion Criteria
	Criteria	Rule
	18 years old or over	Recorded age no lower than 18 years, or date of birth no later than 1 month before date of data extraction in 2000
	Valid recording of diagnosis	Diagnosis recorded explicitly using valid ICD-10 diagnosis and ICD-O3 morphology codes as stated in the case definition OR CA125 lab result >35U/ml AND Results of relevant imaging consistent with diagnosis of EOC
	Exclusion criteria
	Criteria	Rule
	Patient did not receive EOC treatment at study site	Patients with non-continuous care record following index date, to be assessed in data curation with each site having responsibility for flagging and tracking this.
	Patients whose ovarian cancer is a result of a metastasis of another primary cancer	No record of ICD-10 code C76 (secondary malignancy of ovary) No notes to indicate that ovarian tumour is a metastasis.
	Patients with any significant second primary malignancy	A malignancy (other than EOC, breast cancer or non-melanoma skin cancer) that is either metastatic at EOC index date or relapses (local, regional or distant recurrence) during follow-up
	Patients with insufficient follow up	Patients alive at the end of the available follow up, where the follow up end date is less than 1 year (365 days) from the date of their EOC diagnosis
	Patients who have opted out of data sharing	Identified according to local policies

## Sheet: Staging conversions
	Ovarian Tumours: TNM to FIGO						Ovarian Tumours: AJCC to TNM diagnosed before 2018						Ovarian Tumours: AJCC to TNM diagnosed after 2017
	stage variable coding	FIGO	T	N	M		stage variable coding	AJCC	T	N	M		stage variable coding	AJCC	T	N	M
	I	IA	T1a	N0	M0		CONVERT TO FIGO USING TABLE "Ovarian tumours: TNM to FIGO"	I	T1	N0	M0		CONVERT TO FIGO USING TABLE "Ovarian tumours: TNM to FIGO"	I	T	N0	M0
	I	IB	T1b	N0	M0			IA	T1a	N0	M0			IA	T1a	N1	M0
	I	IC	T1c	N0	M0			IB	T1b	N0	M0			IB	T1b	N2	M0
	II	IIA	T2a	N0	M0			IC	T1c	N0	M0			IC	T1c	N3	M0
	II	IIB	T2b	N0	M0			II	T2	N0	M0			II	T2	N4	M0
	III	IIIA	T3a	N0	M0			IIA	T2a	N0	M0			IIA	T2a	N5	M0
	III	IIIA	T3a	N1	M0			IIB	T2b	N0	M0			IIB	T2b	N6	M0
	III	IIIB	T3b	N0	M0			IIC	T2c	N0	M0			IIIA1	T1/T2	N1	M0
	III	IIIB	T3b	N1	M0			III	T3	N0	M0			IIIA2	T3a	NX/N0/N1	M0
	III	IIIC	T3c	N0-1	M0			IIIA	T3a	N0	M0			IIIB	T3b	NX/N0/N1	M0
	III	IIIC	T3c	N1	M0			IIIB	T3b	N0	M0			IIIC	T3c	NX/N0/N1	M0
	IV	IV	Any T	Any N	M1			IIIC	T3c/Any T	N1	M0			IV	Any T	Any N	M1
	Reference: Berek 2018, Obstetrics & Gynaecology, 143 (suppl. 2)							IV	Any T	Any N	M1			IVA	Any T	Any N	M1a
	https://obgyn.onlinelibrary.wiley.com/doi/10.1002/ijgo.12614						Reference: AJCC Manual 7th edition, page 421							IVB	Any T	Any N	M1b
							https://cancerstaging.org/references-tools/deskreferences/Pages/default.aspx						Reference: AJCC Manual 8th edition, updates page 186
													https://cancerstaging.org/references-tools/deskreferences/Pages/default.aspx
	Breast Tumours: TNM to AJCC diagnosed 2012-2017						Breast Tumours: TNM to AJCC diagnosed 2018 onwards
	For breast tumours diagnosed before 1st January 2018, 7th edition AJCC						For breast tumours diagnosed after 1st January 2018, 8th edition AJCC
							OR using full scheme including biomarkers on page 626 where data available
	breast_stage coding	AJCC code	T	N	M		breast_stage coding	AJCC code	T	N	M
	Tumour in Situ	0	Tis	N0	M0		Tumour in Situ	0	Tis	N0	M0
	I	IA	T1	N0	M0		I	IA	T1	N0	M0
	I	IB	T0	N1mi	M0		I	IB	T0	N1mi	M0
	I	IB	T1	N1mi	M0		I	IB	T1	N1mi	M0
	II	IIA	T0	N1	M0		II	IIA	T0	N1	M0
	II	IIA	T1	N1	M0		II	IIA	T1	N1	M0
	II	IIA	T2	N0	M0		II	IIA	T2	N0	M0
	II	IIB	T2	N1	M0		II	IIB	T2	N1	M0
	II	IIB	T3	N0	M0		II	IIB	T3	N0	M0
	III	IIIA	T0	N2	M0		III	IIIA	T0	N2	M0
	III	IIIA	T1	N2	M0		III	IIIA	T1	N2	M0
	III	IIIA	T2	N2	M0		III	IIIA	T2	N2	M0
	III	IIIA	T3	N1	M0		III	IIIA	T3	N1	M0
	III	IIIA	T3	N2	M0		III	IIIA	T3	N2	M0
	III	IIIB	T4	N0	M0		III	IIIB	T4	N0	M0
	III	IIIB	T4	N1	M0		III	IIIB	T4	N1	M0
	III	IIIB	T4	N2	M0		III	IIIB	T4	N2	M0
	III	IIIC	Any T	N3	M0		III	IIIC	Any T	N3	M0
	IV	IV	Any T	Any N	M1		IV	IV	Any T	Any N	M1
	Reference: AJCC manual 7th edition, page 349						Reference: AJCC manual 8th edition, page 625
	https://cancerstaging.org/references-tools/deskreferences/Pages/default.aspx						https://cancerstaging.org/references-tools/deskreferences/Pages/default.aspx

[truncated: 1 more sheets: Survival]
