# Supplementary material for: Ovarian Real-World International Consortium (ORWIC): A multicentre, real-world analysis of epithelial ovarian cancer treatment and outcomes
Source: Front Oncol. 2023 Jan 27;13:1114435. doi: 10.3389/fonc.2023.1114435 (PMC9911857; doi:10.3389/fonc.2023.1114435)
Supplement: Supplementary file 2 [file DataSheet_1.zip]

Archive with 61 entries (55 files):
- openovary/
- openovary/CITATION
- openovary/data/
- openovary/data/Rdata.rdb
- openovary/data/Rdata.rds
- openovary/data/Rdata.rdx
- openovary/DESCRIPTION
- openovary/help/
- openovary/help/aliases.rds
- openovary/help/AnIndex
- openovary/help/openovary.rdb
- openovary/help/openovary.rdx
- openovary/help/paths.rds
- openovary/html/
- openovary/html/00Index.html
- openovary/html/cdm_labels.html
- openovary/html/check_binary.html
- openovary/html/check_date.html
- openovary/html/check_id.html
- openovary/html/check_numeric.html
- openovary/html/check_var_names.html
- openovary/html/cols_grad.html
- openovary/html/cols_pack.html
- openovary/html/cols_preview.html
- openovary/html/create_risk_table.html
- openovary/html/export_image.html
- openovary/html/label_vars.html
- openovary/html/long_output.html
- openovary/html/plot_cols.html
- openovary/html/quantile_df.html
- openovary/html/R.css
- openovary/html/sample_data_import.html
- openovary/html/sample_data_labelled.html
- openovary/html/strata_cols.html
- openovary/html/summarise_var.html
- openovary/html/surv_flatten.html
- openovary/html/table_values.html
- openovary/html/tidy_at_risk.html
- openovary/html/tidy_survival.html
- openovary/html/tidy_table.html
- openovary/html/tidy_var_names.html
- openovary/html/variable_guide.html
- openovary/INDEX
- openovary/LICENSE
- openovary/manual_openovary.pdf
- openovary/manuscript_analysis.R
- openovary/MD5
- openovary/Meta/
- openovary/Meta/data.rds
- openovary/Meta/features.rds
- openovary/Meta/hsearch.rds
- openovary/Meta/links.rds
- openovary/Meta/nsInfo.rds
- openovary/Meta/package.rds
- openovary/Meta/Rd.rds
- openovary/NAMESPACE
- openovary/R/
- openovary/R/openovary
- openovary/R/openovary.rdb
- openovary/R/openovary.rdx
- openovary/sankey_diagrams.R
