# Supplementary material for: Ovarian Real-World International Consortium (ORWIC): A multicentre, real-world analysis of epithelial ovarian cancer treatment and outcomes
Source: Front Oncol. 2023 Jan 27;13:1114435. doi: 10.3389/fonc.2023.1114435 (PMC9911857; doi:10.3389/fonc.2023.1114435)
Supplement: Supplementary file 2 [file DataSheet_1.zip › openovary/CITATION]

citHeader("To cite oenovaR in publications use:")

citEntry(
  entry    = "Article",
  title    = "An international, multicentre, real-world analysis of epithelial ovarian cancer treatment and outcomes",
  author   = "Bethany Levick, Sue Cheeseman, Will Sopwith, Eun Ji Nam, Subin Lim, Jean-Marc Classe, Elodie Martin, Paul Kubelac, Patriciu Achimas-Cadariu, Joana Savva-Bordalo, Marina Borges, Sven Becker, Shabnam Shaid, Nicolas Niklas, Mariana Guergova-Kuras, Geoff Hall"
  journal  = "Frontiers in Oncology: Gynaecological Oncology",
  year     = ,
  volume   = ,
  number   = ,
  pages    = ,
  url      = ,
  textVersion = paste(

  )
)
