# Supplementary material for: Ovarian Real-World International Consortium (ORWIC): A multicentre, real-world analysis of epithelial ovarian cancer treatment and outcomes
Source: Front Oncol. 2023 Jan 27;13:1114435. doi: 10.3389/fonc.2023.1114435 (PMC9911857; doi:10.3389/fonc.2023.1114435)
Supplement: Supplementary file 2 [file DataSheet_1.zip › openovary/DESCRIPTION]

Package: openovary
Type: Package
Title: A package for analysing Ovarian Multi-site CDM data
Version: 1.0
Author: Bethany Levick
Maintainer: Hayley Fenton <h.fenton2@nhs.net>
Description: Functions to validate and analyse data built in the Endometrial Ovarian Cancer multi-site CDM.
License: file LICENSE
Encoding: UTF-8
LazyData: true
Depends: survminer (>= 0.4.6), data.table (>= 1.12.8), knitr (>= 1.29),
        ggplot2 (>= 3.3.0), survival (>= 3.1.11), dplyr (>= 0.8.5),
        tidyr (>= 1.0.0)
Collate: 'analysis_funs.R' 'data_setup_funs.R' 'plot_color_palettes.R'
        'validation_funs.R' 'data.R' 'zzz.R' 'output_funs.R'
RoxygenNote: 7.1.2.9000
VignetteBuilder: knitr
Suggests: rmarkdown
Built: R 4.0.3; ; 2022-03-30 12:26:04 UTC; windows
