# Supplementary material for: Ovarian Real-World International Consortium (ORWIC): A multicentre, real-world analysis of epithelial ovarian cancer treatment and outcomes
Source: Front Oncol. 2023 Jan 27;13:1114435. doi: 10.3389/fonc.2023.1114435 (PMC9911857; doi:10.3389/fonc.2023.1114435)
Supplement: Supplementary file 2 [file DataSheet_1.zip › openovary/help/AnIndex]

cdm_labels	cdm_labels
check_binary	check_binary
check_date	check_date
check_id	check_id
check_numeric	check_numeric
check_var_names	check_var_names
cols_grad	cols_grad
cols_pack	cols_pack
cols_preview	cols_preview
create_risk_table	create_risk_table
export_image	export_image
label_vars	label_vars
long_output	long_output
plot_cols	plot_cols
quantile_df	quantile_df
sample_data_import	sample_data_import
sample_data_labelled	sample_data_labelled
strata_cols	strata_cols
summarise_var	summarise_var
surv_flatten	surv_flatten
table_values	table_values
tidy_at_risk	tidy_at_risk
tidy_survival	tidy_survival
tidy_table	tidy_table
tidy_var_names	tidy_var_names
variable_guide	variable_guide
