# Supplementary material for: Ovarian Real-World International Consortium (ORWIC): A multicentre, real-world analysis of epithelial ovarian cancer treatment and outcomes
Source: Front Oncol. 2023 Jan 27;13:1114435. doi: 10.3389/fonc.2023.1114435 (PMC9911857; doi:10.3389/fonc.2023.1114435)
Supplement: Supplementary file 2 [file DataSheet_1.zip › openovary/INDEX]

cdm_labels              Categorical variable labels for common data
                        model
check_binary            Check binary variables
check_date              Check date variables
check_id                Check ID variables
check_numeric           Check numeric variables
check_var_names         Check variable names
cols_grad               Gradient colours
cols_pack               A set of colours for plotting
cols_preview            Preview the available colours
create_risk_table       Risk tables
export_image            Export plot
label_vars              Label categorical variables
long_output             Write long output tables to file
plot_cols               Plot colours
quantile_df             Estimate quantiles for survival model
sample_data_import      A sample unlabelled dataset as would be
                        imported.
sample_data_labelled    A sample labelled dataset for testing analysis
                        functions.
strata_cols             Strata colours
summarise_var           Summarise variable
surv_flatten            Flatten survival model
table_values            Construct results table
tidy_at_risk            Tidy numbers at risk output tables
tidy_survival           Tidy survival output tables
tidy_table              Tidy output tables
tidy_var_names          Tidy up variable names
variable_guide          Summary information for variables in the CDM
