# Supplementary material for: Ovarian Real-World International Consortium (ORWIC): A multicentre, real-world analysis of epithelial ovarian cancer treatment and outcomes
Source: Front Oncol. 2023 Jan 27;13:1114435. doi: 10.3389/fonc.2023.1114435 (PMC9911857; doi:10.3389/fonc.2023.1114435)
Supplement: Supplementary file 2 [file DataSheet_1.zip › openovary/manuscript_analysis.R]

##-----------------------------------------------------##
## set up
##-----------------------------------------------------##
require("openovary")

## file name for storing results
## PLEASE ENTER YOUR SITE NAME
site <- "SITE"

## generate filename
filename <- paste( site, Sys.Date(), sep="_" )
##-----------------------------------------------------##

##-----------------------------------------------------##
## Read in analysis data files
##-----------------------------------------------------##

## to use sample data
data(sample_data_asco)
patient <- sample_data_asco[["patient"]]
surg <- sample_data_asco[["surgery"]]
sact <- sample_data_asco[["sact"]]

## patient table
#pat <-

## surgery table
# surg <-

## sact table
# sact <-

## load variable reference guide
data("variable_guide")

## and labels for CDM
data("cdm_labels")

## make copies of data tables as read in to return to if needed
pat_in <- patient
surg_in <- surg
sact_in <- sact
##-----------------------------------------------------##

##-----------------------------------------------------##
## Data handling
##-----------------------------------------------------##

## tidy variable names
patient <- tidy_var_names( patient )

surg <- tidy_var_names( surg )

sact <- tidy_var_names( sact )

## filter to debulking procedures
surg_first <- surg %>%
##
filter( aim_surg==2 ) %>%

ungroup() %>% as.data.frame()

## merge surgery data and patient data for debulking operations
pat_surg <- merge( patient,
              surg_first,
              by.x="patid",
              by.y="patid",
              all.x=TRUE,
              all.y=FALSE
              )


## copy aim of surgery variable
## to form debulking yes/no variable
pat <- pat_surg %>%
## flag as 1 if aim of surgery is reported (i.e. is debulking),
## otherwise as 0
mutate( debulk_surg = if_else( !is.na(aim_surg),
                               1, 0 ) ) %>%

as.data.frame()

## add binary for LoT2 and LoT3
pat <- pat_surg %>%

## if NA for TTNT then flag as no TP2
mutate( t2_status = if_else( is.na(ttnt_12)==FALSE,
                            1, 0 ) ) %>%

mutate( t3_status = if_else( is.na(ttnt_23)==FALSE,
                            1, 0 ) ) %>%

## For KM curve to TTNT
## Classify deaths before T2/T3 as events
mutate( t2_events = case_when( ## T2 is received, flag as event
                               is.na(ttnt_12)==FALSE ~ 1,
                               ## T2 not received but death is observed, flag as event
                               is.na(ttnt_12)==TRUE & vital_status==1 ~ 1,
                               ## T2 not received and death not observed, censor patient
                               is.na(ttnt_12)==TRUE & vital_status==0 ~ 0 ) ) %>%

## Time to next treatment with censoring time
## if no valid treatment at T2s
## then censoring time is survival time
mutate( t12_time = if_else( is.na(ttnt_12)==FALSE,
                            ttnt_12, surv_time ) )


##-----------------------------------------------------##

##-----------------------------------------------------##
## Label categorical variables
##-----------------------------------------------------##
##in patient table ##
## Binary variables
## Flagged as being in ASCO analysis in variable guide
## along with the debulking surgery variable made above
binvars <- c( variable_guide[variable_guide[,"asco"]=="yes" &
                            variable_guide[,"type"]=="binary","variable"], "debulk_surg" )

## only keep those in the dataset (in case some data not available)
binvars <- binvars[binvars %in% colnames(pat)]


## Then use the lookup to label the varaibles with useful text
for(var in binvars){

  pat[,var] <- label_vars( pat, var )

}


## Coded numeric
catvars <- variable_guide[variable_guide[,"asco"]=="yes" &
                          variable_guide[,"type"]=="coded numeric","variable"]

catvars <- catvars[catvars %in% colnames(pat)]


for(var in catvars){

  pat[,var] <- label_vars(pat, var, type="coded", cdm_labels)

}

##-----------------------------------------------------##

##-----------------------------------------------------##
## Patient characteristics 
##-----------------------------------------------------##

table1 <- table_values( varnames=c("age", "age_group",
                                    "ecog", "primary_tumour",
                                    "stage", "morph","grade",
                                    "surg_timing"),

                       data=patient,
                       
                       continuous_vars="age"
                       )

## export results
long_output( table1, filename, "_pat-chars" )
##-----------------------------------------------------##


##-----------------------------------------------------##
## BRCA data
##-----------------------------------------------------##

table2 <- table_values( varnames=c("g_brca1", "g_brca2",
                                   "s_brca1", "s_brca2"),

                       data=patient,
                       
                       continuous_vars="age"
                       )

## export results
long_output( table2, filename, "_brca" )
##-----------------------------------------------------##

##-----------------------------------------------------##
## Surgical outcomes
##-----------------------------------------------------##

surg_patients <- pat %>%

filter( debulk_surg==1 )


table3 <- table_values( varnames=c("surg_outcome"),

                       data=surg_patients,
                       
                       subpopulation=stage
                       )

## export results
long_output( table3, filename, "_surg_outcomes" )
##-----------------------------------------------------##


##-----------------------------------------------------##
## Patient characteristics in high stage patients
##-----------------------------------------------------##

high_stage <- pat %>%

filter( stage %in% c("III","IV") )


table4 <- table_values( varnames=c("age",
                                    "stage","ecog",
                                    "surg_timing"),

                       data=high_stage,
                       subpopulation=debulk_surg,
                       continuous_vars="age"
                       )

## export results
long_output( table4, filename, "_high-stage_surg" )
##-----------------------------------------------------##

##-----------------------------------------------------##
## OS from initial diagnosis
##-----------------------------------------------------##
## Fig 1 ##
## Whole population ##

## Create KM Fit object
os_fit1 <- surv_fit(Surv(surv_time, vital_status) ~ 1, data=pat)

## generate flat long format summary results 
os_results1 <- surv_flatten( os_fit1, site )

## export results
write.csv( os_results1, file=paste(filename, "_os1.csv", sep="") )


## plot figure
os_plot1 <- ggsurvplot(
            ## specify the fit object
            os_fit1,

            ## formatting options
            ## labelling - confidence intervals & median line
            conf.int = FALSE, surv.median.line="v",
            ## y axis in %, x axis break every 6 months, label in months
            surv.scale="percent", break.x.by=182.625, xscale="d_m",
            ## X axis & main title, legend option
            xlab="Time (months)", main="Overall Survival", legend="none",

            ## get default base colour, no legend labels needed
            palette = strata_cols( os_fit1 )
            )

## export
export_image( os_plot1 )

##-------------------------------------------##

##-----------------------------------------------------##
## OS from initial diagnosis
##-----------------------------------------------------##

## OS for high grade serous
## Re run if you need to update since the ASCO abstract submission

## Create KM Fit object
os_fit1a <- surv_fit(Surv(surv_time, vital_status) ~ 1, data=pat[pat[,"morph"]=="High grade serous",])

## generate flat long format summary results 
os_results1 <- surv_flatten( os_fit1a, site )

## export results
write.csv( os_results1a, file=paste(filename, "_hgserous_os.csv", sep="") )

## plot figure
os_plot1a <- ggsurvplot(
            ## specify the fit object
            os_fit1a,

            ## formatting options
            ## labelling - confidence intervals & median line
            conf.int = FALSE, surv.median.line="v",
            ## y axis in %, x axis break every 6 months, label in months
            surv.scale="percent", break.x.by=182.625, xscale="d_m",
            ## X axis & main title, legend option
            xlab="Time (months)", main="Overall Survival", legend="none",

            ## get default base colour, no legend labels needed
            palette = strata_cols( os_fit1a )
            )

## export
export_image( os_plot1a )


##-----------------------------------------------------##

##-----------------------------------------------------##
## TTNT from diagnosis to start of treatment 2 or death
##-----------------------------------------------------##
## Fig 2a ##
## Whole population ##

## Create KM Fit object
ttnt_fit1 <- surv_fit(Surv(t12_time, t2_events) ~ 1, data=pat)

## generate flat long format summary results 
ttnt_results1 <- surv_flatten( ttnt_fit1, site )

## export results
write.csv( ttnt_results1, file=paste(filename, "_ttnt1.csv", sep="") )

## plot figure
ttnt_plot1 <- ggsurvplot( 
            ## specify the fit object
            ttnt_fit1,
            ## plot as events 
            fun="event",
            
            ## formatting options
            ## labelling - confidence intervals & median line
            conf.int = FALSE, surv.median.line="v",
            ## y axis in %, x axis break every 6 months, label in months
            surv.scale="percent", break.x.by=182.625, xscale="d_m",
            ## X axis & main title, legend option
            xlab="Time (months)", main="Time from diagnosis to Treatment 2",
            
            ylab="Probability of survival & no 2nd line treatment intiation",
            
            legend="none",
            
            ## get default base colour, no legend labels needed
            palette = "gray40"
            )

## export
export_image( ttnt_plot1, filename )

##-------------------------------------------##

##-----------------------------------------------------##
## TTNT from diagnosis to start of treatment 2 or death
##-----------------------------------------------------##
## Fig 2a ##
## Whole population ##

## Create KM Fit object
ttnt_fit1a <- surv_fit(Surv(t12_time, t2_events) ~ surg_outcome, data=surg_patients)

## generate flat long format summary results 
ttnt_results1a <- surv_flatten( ttnt_fit1a, site )

## export results
write.csv( ttnt_results1a, file=paste(filename, "_ttnt1a.csv", sep="") )

## plot figure
ttnt_plot1 <- ggsurvplot( 
            ## specify the fit object
            ttnt_fit1a,
            ## plot as events 
            fun="event",
            
            ## formatting options
            ## labelling - confidence intervals & median line
            conf.int = FALSE, surv.median.line="v",
            ## y axis in %, x axis break every 6 months, label in months
            surv.scale="percent", break.x.by=182.625, xscale="d_m",
            ## X axis & main title, legend option
            xlab="Time (months)", main="Time from diagnosis to Treatment 2",
            
            ylab="Probability of survival & no 2nd line treatment intiation",
            
            legend="none",
            
            ## get default base colour, no legend labels needed
            palette = "gray40"
            )

## export
export_image( ttnt_plot1a, filename )

##-------------------------------------------##

##-----------------------------------------------------##
##-------------------END-------------------------------##
##-----------------------------------------------------##
