# Supplementary material for: Ovarian Real-World International Consortium (ORWIC): A multicentre, real-world analysis of epithelial ovarian cancer treatment and outcomes
Source: Front Oncol. 2023 Jan 27;13:1114435. doi: 10.3389/fonc.2023.1114435 (PMC9911857; doi:10.3389/fonc.2023.1114435)
Supplement: Supplementary file 2 [file DataSheet_1.zip › openovary/MD5]

a3d6ed6f0de1f0ecbb4def36615d2ed4 *CITATION
41499fd26aefe90bba4585f0f3fd8631 *DESCRIPTION
fb0b0953b12c2dd4a558c32e7da6c09e *INDEX
df14e610f2f4aff23a7dbe68eaf8e7ed *LICENSE
5cb291598619ecc501907d6e5a0d8060 *Meta/Rd.rds
de91d909e2ff22ae94e743859134f243 *Meta/data.rds
1d15b8cd6573641f81c4126b0438e9c2 *Meta/features.rds
92f05498b0f597b8580c7c6feccaf900 *Meta/hsearch.rds
14ebdaedb3bf3a0caf5c8f92d3094b28 *Meta/links.rds
84aae85875780ccdc9a3fcc42ea1781f *Meta/nsInfo.rds
072d4ac6630d40ab0e379ca8ce64b201 *Meta/package.rds
1c5ede4d56189ccfb37fbdb8d5c55a65 *NAMESPACE
d6c68f1fe41ced6e98a766a3757313da *R/openovary
8934d4ee58a84036f587a45211427761 *R/openovary.rdb
ba8fe84bfa85bf525df2c2ad2e4854e7 *R/openovary.rdx
5610ae200dfdf28f0d916fdcb41d934f *data/Rdata.rdb
c8d93e982124bf61750c54a8423f72b2 *data/Rdata.rds
7c2af26f726f248064768726a207b8cc *data/Rdata.rdx
970fd13a5c1633b55d06dee3048b026d *help/AnIndex
57cec426cc8e839f47c80078e6f23e49 *help/aliases.rds
397befe8f9109ee0620f157afbf1f28e *help/openovary.rdb
e937694c64fe54ba1a74479024fd5d7f *help/openovary.rdx
b5b87fd844f8fc257661494a6b2b8450 *help/paths.rds
59f67807b604596ef64e09b4a6c63898 *html/00Index.html
b6763e6916890c631fdc3f2643803b1a *html/R.css
b8adbc1cffd9915c838702166600adbf *html/cdm_labels.html
c73c21f326cd48185697d0acb24f9171 *html/check_binary.html
7721d2360353591216d51e1994497b62 *html/check_date.html
486e71448480c8ad31a1a7f044364fc1 *html/check_id.html
9bfcaa11e1d012c46e6b2cee81db6d3f *html/check_numeric.html
0d434cf2a0c90df6ffdcec63662ef935 *html/check_var_names.html
ee0581bb4aabb5f81a9f3b76fb1d5da3 *html/cols_grad.html
17029b2802e34576cffda4f69fbf6c82 *html/cols_pack.html
01c772e972c9740616fb5779907bcacd *html/cols_preview.html
2e3643ef8a9346a9fdc206f790c33ddb *html/create_risk_table.html
ab917ca6f7945c8de8aa12848eafbf8f *html/export_image.html
19afdcaf63cb182efd3ed268e6b025b2 *html/label_vars.html
2b76f239aa2c3c68b816bc954f37c10a *html/long_output.html
d1d812ab413074fad29802cf0181aa7e *html/plot_cols.html
6e440b3ec0f51f1ddac9b7eb886f3140 *html/quantile_df.html
93a891ff01e66242bf9cfea428407bd9 *html/sample_data_import.html
2b25d8f07d126b47bb494dea85115a4b *html/sample_data_labelled.html
f6d8ffc62df04091b5e3582e9d50cd71 *html/strata_cols.html
559dc2dee9f903b3012187bffc011e6a *html/summarise_var.html
786cc3d976ea1fd10ff05e5bfd611df6 *html/surv_flatten.html
fc35fe79671f7cdc827597b98b290982 *html/table_values.html
0b0924ba8611cb51ef8e64f41eeabe62 *html/tidy_at_risk.html
c8a4a34bd42ea41b4982a59691b632e7 *html/tidy_survival.html
f8c25a14ae54b50b7b9cc97448b96860 *html/tidy_table.html
39c8ac7959866944a41b7390b4de312a *html/tidy_var_names.html
040995cd9812329655202305e4fd269e *html/variable_guide.html
523a7428c2dbb8262ac1c2b9eb40a37e *manual_openovary.pdf
e3cba47d9a2761af6bd7b8c5702ae5d2 *manuscript_analysis.R
345abb3dcedbc547a8ab11d9bdfbde41 *sankey_diagrams.R
