# Supplementary material for: Ovarian Real-World International Consortium (ORWIC): A multicentre, real-world analysis of epithelial ovarian cancer treatment and outcomes
Source: Front Oncol. 2023 Jan 27;13:1114435. doi: 10.3389/fonc.2023.1114435 (PMC9911857; doi:10.3389/fonc.2023.1114435)
Supplement: Supplementary file 2 [file DataSheet_1.zip › openovary/NAMESPACE]

# Generated by roxygen2: do not edit by hand

export(check_binary)
export(check_date)
export(check_id)
export(check_numeric)
export(check_var_names)
export(cols_grad)
export(cols_preview)
export(create_risk_table)
export(export_image)
export(label_vars)
export(long_output)
export(plot_cols)
export(quantile_df)
export(strata_cols)
export(summarise_var)
export(surv_flatten)
export(table_values)
export(tidy_at_risk)
export(tidy_survival)
export(tidy_table)
export(tidy_var_names)
