# Supplementary material for: Ovarian Real-World International Consortium (ORWIC): A multicentre, real-world analysis of epithelial ovarian cancer treatment and outcomes
Source: Front Oncol. 2023 Jan 27;13:1114435. doi: 10.3389/fonc.2023.1114435 (PMC9911857; doi:10.3389/fonc.2023.1114435)
Supplement: Supplementary file 2 [file DataSheet_1.zip › openovary/sankey_diagrams.R]

##----------------------------------------##
## --- OEN Ovarian Multisite Network (ORWIC)
## --- Manuscript initial analysis scripts
## --- Therapy Sankey diagram
## --- Data Guide v1.5 (v1.6 due shortly)
## --- File started Tue Oct 12 08:20:47 2021
## --- Author Bethany Levick
##----------------------------------------##

##----------------------------------------##
## Load packages
require("ggplot2")
require("tidyr")
require("data.table")
require("dplyr")
require("dbplyr")
require("odbc")
require("magrittr")
require("oenovaR")

require("gridExtra")
require("ggalluvial")
##----------------------------------------##


##----------------------------------------##
## Load data
## Data should be either
## As described in the data guide, one row per administration event
## Detailing individual agent name, OR
## One row per delivered regimen.
## LoT should be available.
## Use agent grouping lookups to label using study categories.

## saved into data.frame or tibble object sact_m
sact_m <-

## Also need your pat data from the existing study tables
pat <-

## and a directory to save your images to
image_dir <-

site <- "SITENAME"
##----------------------------------------##

##----------------------------------------##
## Generate some sample data for testing
# sact_m_1 <- data.frame( patid=sample(c(10000:99999), size=100, replace=FALSE ),
#                       lot=c(rep(1,100)),
#                       therapy=sample(c(1:6), size=100, replace=TRUE),
#                       maintenance=sample(c(8:11), size=100, replace=TRUE) )
#
# sact_m_2 <- data.frame( patid=sample(sact_m_1$patid, size=50, replace=FALSE ),
#                       lot=c(rep(2,50)),
#                       therapy=sample(c(1:8), size=50, replace=TRUE),
#                       maintenance=sample(c(8:12), size=50, replace=TRUE) )
#
#
# sact_m <- rbind( sact_m_1, sact_m_2 )
#
#
# pat <- data.frame( patid=sact_m_1$patid,
#                    vital_status=sample(c(0,1), size=100, replace=TRUE ) )
##----------------------------------------##

##----------------------------------------##
## Pivot to long (1 observation per row) format
## And add some further details

## Main aggregate treatment groups
sact_long <- sact_m %>%

  mutate( pat_lot = paste( patid, lot, sep="-" ) ) %>%

  # select columns for sankey
  select( pat_lot, therapy, maintenance ) %>%

  ## pivot to one row per treatment group
  pivot_longer( !pat_lot, names_to="event_type" ) %>%

  ## separate out lot number
  separate( pat_lot, into=c("patid","lot"), sep="-" ) %>%

  mutate( label=case_when( event_type=="therapy" ~ "Treatment",
                           event_type=="maintenance" ~ "Maintenance therapy")) %>%

  ## sort rows with the therapy events coming first
  arrange( patid, lot, desc(event_type) ) %>%

  group_by( patid ) %>%
  ## label each event step
  mutate( event_order = row_number() ) %>%

  mutate( max_lot=as.numeric(max(lot)) ) %>%

  select(!event_type)

##----------------------------------------##


##----------------------------------------##
## Generate some dummy events for each LoT outcome
## This adds a "progress to next LoT" event to each LoT
## where it is not the last LoT a patient receives.
## We know these events happen (because of the next LoT)
## but they aren't recorded explicitly.

## take 1 row per patient to repeat events
repeat_events <- sact_long %>%

  group_by( patid ) %>%

  slice(1) %>%

  ungroup() %>%
  ## filter to patients with at least 2 LoT
  filter( max_lot>1 )


## then make a data frame with dummy events
## with a row for each patient in repeat_events,
## multiplied by one less than each line they receive
add_events <- data.frame( patid=rep( repeat_events$patid,
                                     times=repeat_events$max_lot-1 ),
                          ## this is a placeholder column for now
                          lot=rep( repeat_events$lot,
                                   times=repeat_events$max_lot-1 ),
                          ## LoT exit in these rows is always progress to next LoT
                          value=rep( c(rep(12, nrow(repeat_events))),
                                     times=repeat_events$max_lot-1 ),

                          label=rep( c(rep("Progress to next LoT",nrow(repeat_events))),
                                     times=repeat_events$max_lot-1 ),

                          event_order=rep( c(rep(8888,nrow(repeat_events))),
                                           times=repeat_events$max_lot-1 ),

                          max_lot=rep( repeat_events$max_lot,
                                       times=repeat_events$max_lot-1 ),

                          stringsAsFactors=F )

## update to put in real LoT numbers
add_events_lot <- add_events %>%

  group_by( patid ) %>%

  mutate( lot=row_number() )
##----------------------------------------##


##----------------------------------------##
## Get study exit events from patient data
exits <- pat %>%
  ## filter to those in SACT data
  filter( patid %in% sact_long$patid ) %>%
  ## select ids and final status at end of study
  select( patid, vital_status ) %>%
  ## label status at end of study
  mutate( value = case_when( vital_status==0 ~ 13,
                                    vital_status==1 ~ 14 ) ) %>%
  ## ensure listed as last event
  mutate( lot=999 ) %>%
  mutate( event_type="exit" ) %>%
  mutate( event_order=999 ) %>%

  ## rename as label
  #rename( value=vital_status ) %>%

  mutate( max_lot = 0 ) %>%

  #mutate( label="exit" ) %>%

  mutate( label = case_when( vital_status==0 ~ "Alive, not commenced further treatment",
                             vital_status==1 ~ "Death" ) ) %>%

  select( patid, lot, value, label,
          event_order, max_lot )

##----------------------------------------##


##----------------------------------------##
## Standard grouping ##
## bring events together

events_long <- rbind( as.data.frame(sact_long),
                      as.data.frame(add_events_lot),
                      as.data.frame(exits) )

##----------------------------------------##


##----------------------------------------##
## Reformat events for plotting
events <- events_long %>%

  ## reorder events
  mutate( ev_order = case_when(
    label=="Treatment" ~ 1,
    label=="Maintenance therapy" ~ 2,
    label=="Progress to next LoT" ~ 3,
    label=="Alive, not commenced further treatment" ~ 4,
    label=="Death" ~ 5
  )) %>%

  arrange( patid, lot, ev_order ) %>%

  group_by( patid ) %>%
  ## add a numeric step number for each step in each LoT
  mutate( event_step = row_number() ) %>%
  ## remove dummy LoT numbers
  mutate( lot_correct = na_if(lot, 999) ) %>%
  mutate( lot_correct = na_if(lot_correct, 8888) ) %>%

  ## this then allows a fix for LoT for exit events
  mutate( lot_adj = case_when(
    label %in% c("Death","Alive, not commenced further treatment") ~ max(lot_correct, na.rm=T),
    TRUE ~ lot
  )) %>%

  ungroup() %>% group_by( patid, lot_adj ) %>%
  ## add event step number for within each LoT
  mutate( event_step_bylot = row_number() ) %>%


  ## convert the label variable to a factor and add some labels
  mutate( group_fac = factor( value, levels=c(14:1),
                              labels=rev(c(
                                "Platinum combination",
                                "Platinum monotherapy",
                                "Taxane monotherapy",
                                "Taxane combination",
                                "Hormone monotherapy",
                                "Trial/Other Chemotherapy",
                                "Other non-chemotherapy",
                                "Bevacizumab/Anti-angiogenic",
                                "PARP inhibitor",
                                "Combination",
                                "No maintenance therapy in this line",
                                "Progress to next LoT",
                                "Alive, not commenced further treatment",
                                "Death" ) )) ) %>%

  ## assign colours to each level
  mutate( col = case_when(
    value==1 ~ "darkred",
    value==2 ~ "lightcoral",
    value==3 ~ "plum1",
    value==4 ~ "plum4",
    value==5 ~ "mediumorchid4",
    value==6 ~ "mediumaquamarine",
    value==7 ~ "mediumaquamarine",
    value==8 ~ "steelblue1",
    value==9 ~ "seagreen",
    value==10 ~ "slateblue4",
    value==11 ~ "wheat",
    value==12 ~ "palegreen3",
    value==13 ~ "wheat",
    value==14  ~ "slategray" ) ) %>%

## add some additional information to show the next treatment
## at the LoT transition
mutate( lot_num = as.numeric(lot_adj) )  %>%

mutate( next_therapy = group_fac ) %>%

mutate( next_col = col )

##----------------------------------------##


##----------------------------------------##
## Build Sankey plot

## make an empty list to store plot objects in
gplot_list <- vector(mode="list", length=max(events$lot_num, na.rm=T))
## give it names
names(gplot_list) <- paste( "lot", c(1:max(events$lot_num, na.rm=T)), sep="_" )


## for each LoT
## NOTE this is set to 1:6 as LoT7 onwards did not have enough
## patients in the Leeds data.
## Please feel free to update this if you have more data available
## at later LoTs.

## UPDATE this now runs from 1 to the maximum LoT recorded

for( lotnum in c(1:(max(events$lot_num, na.rm=T))) ){
  ## subset to the current LoT
  tmp <- events[events$lot_adj==as.character(lotnum),]
  ## make a colour palette for the plot
  col_pal <- as.character(tmp$col)
  names(col_pal) <- as.character(tmp$group_fac)
  ## get the total number of patients at this LoT
  n_id <- length(unique(tmp$patid))

  ## Build the sankey plot
  sankey_plot <- ggplot(tmp,
                        aes(x = event_step_bylot
                            , stratum = group_fac,
                            alluvium = patid, fill=group_fac,
                            label = group_fac)) +
    ggtitle(paste("LoT", as.character(lotnum), ", ",
                  n_id, " patients initiate therapy", sep="")) +
    geom_flow(aes(fill=group_fac), aes.bind='flow', aes.flow="backward") +
    guides(fill=FALSE) +
    geom_stratum() +
    scale_colour_manual(values = col_pal, aesthetics="fill") +
    scale_x_continuous(breaks=c(1:3),
                       labels=c("Therapy",
                                "Maintenance",
                                "LoT outcome")) +
    scale_y_continuous(
      breaks=seq(0, n_id, length.out=6),
      labels=paste( round( 100*(seq(0, n_id, length.out=6)/n_id), digits=0 ), "%", sep="")
    ) +

    theme(legend.position = "none") +

    xlab("LoT Step") + ylab("Patients")

  ## Store the plot object in the list
  gplot_list[[lotnum]] <- sankey_plot

}


## Set up data to make legend plot
legend_df <- events %>%

  group_by( group_fac ) %>%

  slice(1) %>%

  select( group_fac, col, event_step_bylot ) %>%

  arrange( event_step_bylot, group_fac ) %>%

  group_by( event_step_bylot ) %>%

  mutate( pos=rev(row_number()) )

## and corresponding colour palette
col_pal <- as.character(legend_df$col)
names(col_pal) <- as.character(legend_df$group_fac)

## then save the legend as a ggplot
legend_plot <- ggplot( legend_df,
                       aes(x=event_step_bylot, y=pos,
                           fill=group_fac, label=group_fac ) ) +

  scale_colour_manual(values = col_pal, aesthetics="fill") +

  theme(legend.position = "none") +

  geom_label(aes(fill=group_fac), hjust="center",
             colour="white") +

  xlim(0.5,3.5) +

  scale_x_continuous("LoT step", breaks=c(1:3), limits=c(0.5, 3.5),
                     labels=c("Therapy",
                              "Maintenance",
                              "LoT outcome")) +

  theme( axis.text.y=element_blank(), axis.title.y=element_blank(),
         panel.grid.major = element_blank(),
         panel.grid.minor = element_blank() )


## This plots each panel of the Sankey as one page
## This will give high resolution images to scale/regroup

for(i in 1:length(gplot_list) ){
 tiff( filename=paste(image_dir, site, "_sankey_", i, ".tiff", sep=""),
       units="mm", width=297, height=210, res=300 )
 print( gplot_list[[i]] )
 dev.off()
}

## and export a version of the legend
tiff( filename=paste(image_dir, site, "_sankey_legend", ".tiff", sep=""),
       units="mm", width=297, height=210, res=300 )
 print( legend_plot )
 dev.off()


## To plot the figures all onto one file

## Need to manually set the number of LoTs here
## For the sample data this is just 2
## but an example for more LoTs is shown below
grid.arrange( gplot_list[[1]], gplot_list[[2]],
              legend_plot, ncol=1,
              layout_matrix=rbind(c(1),
                                  c(2)
              )  )


## to save the output
## in the RStudio export figure menu
## I recommend to turn off aspect ratio,
## and save with width=500 and height=1500
##----------------------------------------##


##-----------------------------------------------------##
## Summary of Sankey data
##-----------------------------------------------------##
ev_summary <- events %>%
## for each patient at each LoT
group_by( patid, lot_adj ) %>%
## paste together their therapy, maintenance agent & outcome
mutate( whole_line = paste( group_fac, collapse=", " ) ) %>%

ungroup() %>% group_by( patid ) %>%
## take 1 row per patient to remove duplicates
slice(1) %>%

## regroup by the line and whole line pattern including the therapy at the next line
ungroup() %>% group_by(lot, whole_line) %>%

## count the number of rows in each group
summarise( count=n() ) %>%

## then re split into labelled columns
separate( whole_line, sep=", ", into=c("treatment", "maintenance", "outcome" ) )


## export this table
write.csv( ev_summary, row.names=F, file=paste( filename, "sankey_summary_update.csv", sep="_" )  )

##-----------------------------------------------------##


##----------------------------------------##
##---------------END----------------------##
##----------------------------------------##
